# Supplementary material for: Pharmacologic Activation of TRPA1 Induces Multi-Target Anticancer Responses via Apoptotic and Mitochondrial Pathways
Source: Pharmaceuticals (Basel). 2026 Jul 13;19(7):1080. doi: 10.3390/ph19071080 (PMC13414800; doi:10.3390/ph19071080)
Supplement: Supplementary file 1 [file pharmaceuticals-19-01080-s001.zip]

Archive with 1 entries (1 files):
- pharmaceuticals-4397721-supplementary.pdf
